# Supplementary material for: Anthocyanins from Aristotelia chilensis Prevent Olanzapine-Induced Hepatic-Lipid Accumulation but Not Insulin Resistance in Skeletal Muscle Cells
Source: Molecules. 2021 Oct 12;26(20):6149. doi: 10.3390/molecules26206149 (PMC8537850; doi:10.3390/molecules26206149)
Supplement: Supplementary file 1 [file molecules-26-06149-s001.zip]

Archive with 1 entries (1 files):
- molecules-1391349-supplementary.pdf
